# Supplementary material for: Evaluation of the current understanding of the impact of climate change on coral physiology after three decades of experimental research
Source: Commun Biol. 2022 Dec 26;5:1418. doi: 10.1038/s42003-022-04353-1 (PMC9792581; doi:10.1038/s42003-022-04353-1)
Supplement: Supplementary file 4 — Supplementary Data 1 [file 42003_2022_4353_MOESM4_ESM.xlsx]

## Sheet: Fig. 1 a
	Diurnal light exposure (mol quanta m-2 d-1)
	Day 0	Day 1	Day 2	Day 3	Day 4	Day 5	Day 6	Day 7	Day 8	Day 9	Day 10	Day 11	Day 12	Day 13
	18.3978	18.6905	18.8173	15.3277	14.4596	18.7608	11.8028	9.79308	5.31144	10.6736	10.4715	16.2269	17.5907	11.1135
Time of the day (h)	Irradiance (µmol quanta m-2 s-1)
	Day 0	Day 1	Day 2	Day 3	Day 4	Day 5	Day 6	Day 7	Day 8	Day 9	Day 10	Day 11	Day 12	Day 13
2013-08-25 06:00:00						0.0513757	0.038533		0.0208722
2013-08-25 06:05:00	0.066364	0.205512	0.215143	0.00856293	0.193734	0.305589	0.202297	0.113458	0.112386	28.1187	41.6961	16.6817	41.2679	26.4648
2013-08-25 06:10:00	0.609026	0.804922	0.816155	0.643806	0.65612	1.00613	0.725163	0.40781	0.420119	33.3206	41.8728	17.1151	41.2839	26.5292
2013-08-25 06:15:00	1.81589	2.03529	1.74525	1.7281	1.97485	2.68126	1.97536	1.31868	1.15385	33.5293	42.6915	17.6236	42.3329	27.3531
2013-08-25 06:20:00	3.76982	4.73055	2.85896	3.7436	5.42803	5.08681	3.88384	2.66095	2.2756	33.8983	43.3928	18.8865	43.9013	28.3593
2013-08-25 06:25:00	6.51843	9.1932	4.26863	6.04702	9.58565	10.8589	7.5294	5.16295	4.36174	33.0316	42.0011	22.1083	47.6298	29.9381
2013-08-25 06:30:00	10.3466	15.2966	7.32307	8.9347	13.943	20.4549	11.6283	8.34814	7.15387	33.2939	41.6105	32.352	53.1852	31.624
2013-08-25 06:35:00	15.6566	20.9629	10.8279	12.1678	17.0615	30.0236	15.9791	9.79527	9.17722	33.4917	41.83	43.4036	59.4409	33.7432
2013-08-25 06:40:00	22.1619	29.2692	13.6427	16.9491	18.972	41.3374	21.0593	12.674	9.62842	34.6959	42.0227	48.504	65.3864	35.1508
2013-08-25 06:45:00	32.5339	41.1504	16.6925	20.5832	24.7469	52.0525	33.5881	21.2628	13.8063	36.2159	42.4184	56.8089	74.636	36.5796
2013-08-25 06:50:00	30.104	52.546	20.0479	24.4419	33.5401	71.7784	33.4273	36.5637	14.6006	37.4092	43.7246	65.4522	84.5154	37.1897
2013-08-25 06:55:00	38.0249	62.2045	24.158	27.6905	41.3215	91.3116	45.0302	48.2643	18.8757	39.0255	44.2115	71.3648	92.8062	38.0033
2013-08-25 07:00:00	62.0024	72.2672	28.0919	37.6446	39.6088	106.685	34.7922	79.3548	24.9072	41.4925	45.6671	80.4546	100.759	32.9296
2013-08-25 07:05:00	115.526	64.3571	31.0031	37.6982	37.9873	117.18	34.059	60.395	30.5213	45.0622	46.5182	88.5856	109.214	30.4626
2013-08-25 07:10:00	102.916	90.5314	32.1753	40.1869	33.3742	131.703	52.5695	73.5362	39.0363	47.1504	47.564	52.922	118.167	34.7603
2013-08-25 07:15:00	113.759	97.5203	28.5469	38.0301	33.9787	141.395	88.0216	111.352	37.3984	44.0564	50.9809	54.9618	120.503	50.5814
2013-08-25 07:20:00	137.757	103.522	28.7607	39.0203	34.4656	146.96	69.7339	153.276	37.9177	53.7586	56.2872	61.9695	138.612	56.6444
2013-08-25 07:25:00	189.72	140.004	28.5948	39.8231	41.9851	150.654	68.1594	168.584	56.494	53.9137	63.4453	104.114	117.035	58.4539
2013-08-25 07:30:00	179.822	149.479	28.0703	40.5723	58.9286	159.805	119.563	179.982	108.293	55.7185	67.6471	190.684	122.021	65.1044
2013-08-25 07:35:00	170.455	165.102	32.0094	40.5455	172.81	172.701	111.319	159.269	122.938	56.8136	73.2824	177.575	169.491	71.4729
2013-08-25 07:40:00	85.7468	197.109	22.2207	48.9975	260.85	187.633	243.935	90.9074	71.111	58.8957	78.1751	187.154	182.604	89.7888
2013-08-25 07:45:00	77.6487	124.602	33.8823	131.017	285.572	202.194	118.543	148.943	68.6764	60.7616	82.9362	204.868	219.532	98.3381
2013-08-25 07:50:00	148.247	203.049	30.5805	163.499	235.804	217.389	242.971	114.266	64.5874	61.7815	86.7949	215.302	230.61	97.1443
2013-08-25 07:55:00	269.357	230.023	52.7481	138.88	129.429	231.95	88.3459	232.269	74.7394	62.6275	89.1872	229.863	245.918	112.518
2013-08-25 08:00:00	252.658	236.391	139.844	106.742	142.894	246.557	120.663	243.187	88.3083	64.3242	92.2892	241.58	177.467	128.771
2013-08-25 08:05:00	241.796	168.476	245.166	105.285	149.906	260.314	126.002	128.93	149.338	60.8415	95.4147	255.708	179.554	274.066
2013-08-25 08:10:00	276.21	130.937	340.538	161.788	167.405	275.086	97.1443	350.225	172.438	62.5617	100.133	268.61	188.494	164.195
2013-08-25 08:15:00	270.001	184.047	377.142	305.481	353.811	290.657	75.5948	203.157	150.87	62.9236	106.939	280.703	350.921	157.074
2013-08-25 08:20:00	280.435	330.476	386.669	362.854	366.121	303.075	59.8075	381.48	180.945	60.6347	115.098	294.46	358.68	155.791
2013-08-25 08:25:00	286.484	146.588	374.895	353.543	185.871	318.218	53.9372	269.785	272.623	60.348	124.174	308.16	404.275	167.889
2013-08-25 08:30:00	318.646	353.167	298.633	365.317	187.422	333.098	78.9412	309.227	313.885	63.9106	134.932	327.158	389.024	185.175
2013-08-25 08:35:00	312.334	348.994	396.624	335.293	391.219	347.227	149.798	148.139	212.896	68.15	147.655	361.891	366.708	182.604
2013-08-25 08:40:00	335.345	358.464	400.05	409.417	398.015	359.912	237.298	167.353	371.042	73.3341	164.195	343.857	382.871	236.015
2013-08-25 08:45:00	354.131	348.406	392.826	401.549	396.356	374.468	504.31	172.382	202.086	76.7557	185.387	185.547	391.595	206.419
2013-08-25 08:50:00	224.293	408.557	398.551	486.92	402.405	389.292	468.82	229.487	470.047	77.5876	198.392	373.824	400.261	255.389
2013-08-25 08:55:00	382.228	442.383	407.222	414.286	406.418	403.048	445.593	363.71	509.01	77.5171	229.327	392.342	356.537	226.648
2013-08-25 09:00:00	391.378	429.322	416.96	442.435	436.978	416.749	463.843	520.149	533.074	75.9849	277.276	446.824	384.155	242.703
2013-08-25 09:05:00	426.539	439.224	430.769	412.359	166.333	429.646	492.466	310.943	465.77	75.9708	312.494	425.416	450.251	583.317
2013-08-25 09:10:00	434.463	442.702	444.042	446.665	489.552	441.687	487.108	293.976	469.835	77.9166	225.473	417.656	458.814	597.417
2013-08-25 09:15:00	433.768	455.068	451.534	476.956	471.645	454.373	533.027	240.616	96.7918	83.8997	342.517	430.022	465.662	243.239
2013-08-25 09:20:00	436.122	326.673	467.537	483.771	481.75	466.517	480.528	217.554	101.304	90.7617	280.327	440.775	464.163	99.1089
2013-08-25 09:25:00	432.212	473.243	474.653	439.76	490.022	478.084	486.591	200.906	123.276	109.016	318.914	461.596	484.805	75.8674
2013-08-25 09:30:00	464.915	468.233	488.659	526.964	520.337	490.915	542.709	221.14	87.5422	114.896	333.794	180.894	482.079	79.4629
2013-08-25 09:35:00	495.803	521.089	498.999	428.842	523.627	502.289	75.5478	141.982	75.5478	120.752	387.313	491.338	490.163	129.65
2013-08-25 09:40:00	514.321	167.245	509.527	442.167	496.32	513.992	56.2872	645.357	93.624	121.754	111.099	252.498	498.811	149.53
2013-08-25 09:45:00	522.452	540.218	521.277	349.53	570.721	525.836	43.3016	569.264	95.1327	125.119	95.8988	487.155	483.442	150.546
2013-08-25 09:50:00	492.043	550.558	534.061	346.211	557.749	537.257	35.0973	339.359	147.763	128.733	298.901	543.085	523.721	140.431
2013-08-25 09:55:00	532.087	542.145	545.341	424.777	573.447	547.644	47.6627	214.287	172.969	133.142	306.233	568.418	244.259	126.618
2013-08-25 10:00:00	540.547	558.501	556.715	497.166	581.39	558.125	83.0443	204.549	190.153	134.641	683.897	603.621	581.108	112.767
2013-08-25 10:05:00	533.826	562.59	566.538	564.517	584.68	568.042	138.185	215.786	238.906	140.272	613.303	556.01	517.094	105.67
2013-08-25 10:10:00	568.324	573.118	577.771	545.717	596.289	580.121	145.996	207.331	314.632	150.278	614.854	447.252	574.669	113.43
2013-08-25 10:15:00	581.296	586.419	587.359	498.482	610.013	588.017	204.281	194.002	288.571	167.621	359.376	614.384	563.53	123.596
2013-08-25 10:20:00	630.552	591.918	597.699	596.806	609.778	596.994	377.626	186.458	312.762	179.822	239.174	577.442	618.802	115.065
2013-08-25 10:25:00	270.805	581.202	602.117	621.763	630.129	605.83	471.598	177.735	272.835	194.058	219.264	574.199	630.975	124.202
2013-08-25 10:30:00	610.436	621.152	626.134	628.155	634.5	615.042	627.027	170.455	373.453	206.795	189.133	581.625	630.176	131.351
2013-08-25 10:35:00	618.52	621.669	614.713	595.772	638.918	623.455	635.346	165.854	277.065	219.264	325.55	592.999	221.567	122.59
2013-08-25 10:40:00	634.829	397	624.536	602.305	650.48	631.586	647.848	160.557	250.519	232.805	318.702	620.165	644.135	117.265
2013-08-25 10:45:00	465.61	633.513	634.735	609.167	656.872	639.811	655.18	163.447	561.556	243.563	339.895	611.235	292.317	99.1418
2013-08-25 10:50:00	643.571	622.139	637.226	658.188	666.742	647.895	662.888	205.08	199.407	261.221	737.524	283.81	676.988	112.645
2013-08-25 10:55:00	696.869	625.053	655.133	648.365	669.233	654.005	667.259	257.8	183.944	287.02	763.938	629.847	644.37	170.831
2013-08-25 11:00:00	697.386	635.299	670.972	642.819	719.288	663.311	661.384	307.197	162.855	320.202	715.434	642.96	711.063	163.927
2013-08-25 11:05:00	699.736	648.459	651.89	670.972	683.333	669.421	666.131	322.232	126.646	384.798	682.346	658.705	289.158	148.515
2013-08-25 11:10:00	699.078	666.742	645.968	638.307	690.242	678.351	669.891	330.048	129.391	501.349	658.47	700.112	688.456	162.159
2013-08-25 11:15:00	657.201	669.045	691.464	644.041	695.365	681.03	675.813	318.862	100.162	567.666	266.358	770.189	674.168	188.494
2013-08-25 11:20:00	690.524	676.894	709.512	687.422	704.154	689.067	682.017	488.001	95.8095	508.916	550.558	358.948	642.114	213.7
2013-08-25 11:25:00	712.99	696.305	697.245	701.804	705.658	692.028	688.268	432.964	85.6152	497.072	317.791	453.193	672.147	253.678
2013-08-25 11:30:00	706.927	697.856	698.843	706.551	711.721	696.07	693.955	836.882	76.0225	609.449	449.499	550.37	698.42	302.323
2013-08-25 11:35:00	709.888	700.441	698.138	704.765	715.434	703.59	701.663	942.444	70.735	694.472	223.922	758.956	705.94	320.253
2013-08-25 11:40:00	755.102	700.817	706.504	701.663	719.946	711.439	707.585	904.421	64.8976	786.592	156.115	929.143	701.287	329.992
2013-08-25 11:45:00	701.146	695.882	708.619	676.8	725.398	712.05	715.152	888.817	60.2869	701.052	187.046	544.542	693.861	346.211
2013-08-25 11:50:00	777.521	707.679	718.254	719.241	727.842	715.998	683.474	351.4	57.2507	790.399	333.418	312.118	642.114	358.305
2013-08-25 11:55:00	292.692	716.139	724.928	719.758	734.093	718.865	720.228	310.247	53.5847	801.961	320.413	161.252	708.619	358.892
2013-08-25 12:00:00	725.398	737.195	710.546	715.575	733.435	729.393	722.766	267.054	50.4498	501.631	224.829	160.289	720.463	370.99
2013-08-25 12:05:00	723.283	739.216	719.053	729.064	726.714	732.965	774.043	257.264	48.2502	415.997	183.62	246.882	637.931	395.284
2013-08-25 12:10:00	740.908	799.047	719.147	724.834	734.892	743.775	755.337	248.968	44.5057	633.795	164.195	333.207	629.894	421.19
2013-08-25 12:15:00	755.102	737.054	717.784	723.706	736.255	743.352	769.437	250.679	34.7762	847.786	165.905	403.528	679.103	437.086
2013-08-25 12:20:00	722.108	739.78	717.737	718.818	737.195	560.851	765.912	267.698	37.9713	781.14	183.62	463.683	733.247	442.007
2013-08-25 12:25:00	715.011	737.43	718.113	716.985	726.573	746.971	805.674	318.646	49.1526	375.272	178.055	462.292	723.659	457.85
2013-08-25 12:30:00	728.218	750.966	707.209	733.623	738.887	407.114	782.127	342.945	46.0045	873.683	152.849	485.745	693.767	490.21
2013-08-25 12:35:00	723.659	800.457	704.765	739.874	708.243	752.893	818.975	361.247	35.9376	765.113	222.315	500.785	695.647	499.563
2013-08-25 12:40:00	727.137	813.617	727.09	687.939	740.109	774.231	697.245	406.846	36.1839	629.377	267.486	314.472	681.218	520.666
2013-08-25 12:45:00	675.296	764.925	727.043	711.909	763.374	751.953	799.094	408.825	36.8579	495.333	278.404	396.515	693.109	473.102
2013-08-25 12:50:00	211.453	379.017	726.479	716.844	814.886	765.207	490.868	380.141	30.4518	358.948	285.84	614.431	765.489	369.599
2013-08-25 12:55:00	294.779	758.768	712.661	710.781	696.305	749.885	853.52	297.562	16.4857	353.595	294.403	640.563	554.976	344.228
2013-08-25 13:00:00	284.077	717.267	714.306	710.076	406.31	770.095	791.903	249.932	14.1343	359.376	302.06	684.179	613.068	354.131
2013-08-25 13:05:00	336.36	732.307	701.052	725.586	368.795	769.578	357.985	191.436	29.5583	344.392	311.37	699.924	665.896	394.217
2013-08-25 13:10:00	773.573	731.978	705.329	723.001	374.468	787.156	713.977	179.554	19.9087	299.329	319.078	694.096	668.293	356.166
2013-08-25 13:15:00	739.639	718.959	724.975	726.338	438.529	752.658	449.926	192.667	11.7918	297.881	324.267	692.263	699.125	376.931
2013-08-25 13:20:00	734.422	715.105	716.703	540.547	383.779	783.631	238.957	203.529	11.5639	313.669	330.584	690.994	737.477	333.258
2013-08-25 13:25:00	716.327	710.076	706.222	658.564	356.965	737.054	179.234	219.692	14.9883	358.196	341.126	693.579	623.596	366.064
2013-08-25 13:30:00	698.561	704.718	701.287	671.677	749.791	722.249	160.021	232.001	6.12034	412.895	352.524	605.877	691.887	481.515
2013-08-25 13:35:00	672.711	708.619	741.942	444.897	876.033	618.097	151.401	234.732	8.01867	445.325	364.889	697.198	636.803	591.871
2013-08-25 13:40:00	668.34	699.266	694.378	671.677	726.902	716.703	145.465	225.685	9.24302	474.183	378.909	757.029	625.946	551.545
2013-08-25 13:45:00	653.3	687.14	685.495	766.852	321.964	723.941	138.133	210.114	8.67526	427.183	401.389	687.563	661.008	588.158
2013-08-25 13:50:00	642.584	703.919	690.101	740.767	241.477	727.56	134.641	195.13	11.4981	403.048	411.664	671.771	701.569	596.289
2013-08-25 13:55:00	687.422	692.028	682.675	735.738	222.583	705.799	133.912	175.7	14.3336	423.221	419.635	665.661	681.03	572.413
2013-08-25 14:00:00	670.361	691.417	677.975	724.223	210.541	690.853	125.556	160.608	15.2355	365.528	424.612	664.486	679.808	562.778
2013-08-25 14:05:00	666.272	679.714	671.395	336.576	166.977	690.618	118.445	152.421	16.4993	341.502	435.746	656.825	667.87	616.546
2013-08-25 14:10:00	659.363	677.693	666.037	398.283	143.75	677.317	111.785	150.546	18.8653	323.68	411.664	664.956	678.445	586.09
2013-08-25 14:15:00	673.416	675.014	672.241	795.052	192.827	675.719	97.666	152.9	22.9915	293.548	340.482	674.873	653.347	688.362
2013-08-25 14:20:00	653.864	659.504	641.08	225.901	231.95	665.426	102.075	153.225	24.2276	280.383	376.663	594.503	643.054	686.012
2013-08-25 14:25:00	664.58	658.423	639.811	519.115	252.178	658	98.3099	149.211	21.4555	262.777	370.614	499.892	327.802	652.971
2013-08-25 14:30:00	647.143	653.065	640.892	644.887	241.956	655.274	94.893	162.747	31.3725	250.252	353.008	532.698	684.226	702.462
2013-08-25 14:35:00	642.772	634.453	649.399	527.575	233.769	621.763	91.4902	175.648	36.339	252.127	328.549	533.92	633.983	685.307
2013-08-25 14:40:00	613.444	636.098	634.876	461.648	229.487	638.119	89.3658	194.326	36.1999	242.116	317.847	504.78	651.373	665.896
2013-08-25 14:45:00	586.419	634.5	629.659	255.177	228.575	621.81	84.1018	206.635	25.5548	274.922	304.358	468.073	247.469	636.333
2013-08-25 14:50:00	574.434	642.678	619.507	225.205	225.365	652.454	70.3637	205.028	28.231	307.944	288.354	468.928	571.567	632.573
2013-08-25 14:55:00	579.463	624.63	611	220.388	212.896	622.985	60.9308	200.695	30.7197	307.676	244.203	379.553	596.618	638.636
2013-08-25 15:00:00	574.669	601.318	701.475	216.694	213.375	629.33	84.4731	198.016	32.6302	303.127	218.677	386.457	600.895	610.013
2013-08-25 15:05:00	567.008	595.584	145.197	215.838	206.311	616.264	92.3832	204.384	34.5351	296.119	251.962	318.218	604.984	568.277
2013-08-25 15:10:00	550.934	582.001	619.131	207.063	199.515	581.39	99.2969	203.956	35.4399	302.219	260.742	313.137	586.701	559.629
2013-08-25 15:15:00	544.542	554.835	619.037	193.734	193.095	375.911	109.12	205.08	36.3766	286.268	261.062	324.535	573.024	536.552
2013-08-25 15:20:00	531.523	570.768	574.622	179.338	186.299	498.999	117.307	230.662	37.7626	274.818	261.381	365.956	541.393	496.602
2013-08-25 15:25:00	484.335	558.877	558.877	216.322	179.874	567.384	121.876	245.81	40.021	275.993	257.743	331.651	548.396	498.952
2013-08-25 15:30:00	525.037	594.174	550.182	110.563	176.02	549.054	126.782	247.948	44.0404	295.903	253.57	336.36	515.261	475.687
2013-08-25 15:35:00	503.37	576.831	532.557	117.049	174.469	529.502	131.52	276.689	48.5228	314.312	251.055	366.652	406.954	576.455
2013-08-25 15:40:00	504.122	405.723	533.685	105.318	171.578	512.864	140.699	300.024	53.3967	328.333	249.396	348.458	403.956	545.952
2013-08-25 15:45:00	492.936	566.632	514.65	67.3792	158.305	534.578	148.031	332.939	59.8498	244.579	246.717	421.886	280.703	212.2
2013-08-25 15:50:00	470.329	238.37	498.106	18.635	145.141	507.741	152.849	364.729	68.3474	247.253	243.831	384.958	197.748	132.047
2013-08-25 15:55:00	461.808	406.31	487.813	24.244	147.336	489.082	154.348	493.077	79.5428	224.293	238.102	369.97	142.678	126.726
2013-08-25 16:00:00	439.224	228.899	478.413	50.8117	155.255	495.098	149.263	398.442	92.8955	199.943	225.685	356.002	90.428	124.4
2013-08-25 16:05:00	434.675	264.864	492.936	79.6415	149.211	406.099	157.878	222.155	109.872	192.399	214.447	315.276	111.432	119.695
2013-08-25 16:10:00	421.726	248.968	183.3	102.902	140.591	304.358	164.674	164.57	130.072	186.031	204.6	297.402	116.264	112.377
2013-08-25 16:15:00	400.158	313.885	183.032	107.052	112.438	356.269	154.24	190.792	145.785	175.968	199.675	355.47	120.16	105.017
2013-08-25 16:20:00	377.302	417.496	425.524	111.019	86.8372	355.898	156.115	190.952	156.863	183.408	197.052	312.334	125.556	96.3876
2013-08-25 16:25:00	356.753	309.284	233.073	110.835	88.2519	197.748	145.409	209.15	238.37	195.501	190.472	174.896	129.555	89.4269
2013-08-25 16:30:00	348.19	197.804	409.149	112.278	97.4733	169.28	136.319	178.374	233.125	204.441	190.74	262.345	129.744	84.1535
2013-08-25 16:35:00	367.455	243.775	239.122	113.552	109.054	88.9193	143.698	204.281	230.394	189.241	187.958	264.436	131.948	78.5229
2013-08-25 16:40:00	146.64	217.286	242.172	111.371	101.713	73.3529	124.799	150.602	281.022	178.055	189.349	264.436	131.783	74.589
2013-08-25 16:45:00	106.963	184.104	380.888	106.944	96.3265	72.6855	114.215	128.493	347.175	183.728	191.544	264.699	129.635	71.3507
2013-08-25 16:50:00	285.84	158.146	114.891	103.165	91.6406	71.6374	106.403	130.594	396.515	176.344	190.096	254.482	127.224	68.6764
2013-08-25 16:55:00	262.669	141.714	320.413	95.8189	86.3907	70.782	101.097	108.673	240.349	161.572	188.865	175.056	114.577	66.1149
2013-08-25 17:00:00	240.085	124.907	239.385	88.454	81.1831	68.8033	98.8551	111.005	324.535	157.718	191.008	114.295	121.387	64.0986
2013-08-25 17:05:00	230.023	166.333	288.571	82.6589	75.1436	64.531	97.5861	120.019	314.74	159.697	162.644	100.228	123.008	61.8661
2013-08-25 17:10:00	229.647	100.876	183.248	78.5182	70.8995	63.0693	95.0763	116.269	306.233	157.934	146.424	97.2148	120.743	59.784
2013-08-25 17:15:00	220.656	71.7267	247.417	70.9888	69.5788	60.0143	84.3509	108.556	276.369	165.21	135.031	101.722	118.919	58.2236
2013-08-25 17:20:00	144.605	85.4037	240.245	66.364	70.0018	56.5645	86.8325	101.172	186.139	164.782	117.815	110.84	115.211	57.3165
2013-08-25 17:25:00	183.516	135.36	88.3365	61.2833	69.6634	52.2922	86.0899	83.801	230.878	192.239	109.571	197.32	111.992	56.7666
2013-08-25 17:30:00	169.759	87.5892	150.278	57.3447	65.7859	43.7565	85.2486	65.4992	214.715	179.446	100.566	118.708	107.353	56.7807
2013-08-25 17:35:00	123.126	184.743	81.3805	52.1606	61.6687	36.9542	84.5389	71.8912	198.768	145.996	91.8192	110.149	106.765	57.5609
2013-08-25 17:40:00	107.559	176.983	67.9573	47.9541	55.6856	30.9067	81.7941	69.5036	138.88	103.767	79.8436	127.201	102.563	58.5855
2013-08-25 17:45:00	99.6353	167.832	37.0346	44.5541	50.0033	32.4535	75.2376	67.1818	88.3083	94.799	66.7494	91.4197	98.9961	60.1365
2013-08-25 17:50:00	85.305	143.538	32.1804	41.8939	44.1795	33.0424	70.8572	63.9576	80.5909	93.1446	51.1454	87.843	94.0329	60.8509
2013-08-25 17:55:00	80.0645	128.432	27.0269	38.8328	37.9873	28.1506	63.4265	57.9181	67.2523	61.7721	53.4578	103.405	89.8734	60.5031
2013-08-25 18:00:00	70.6645	114.586	26.9413	34.6263	34.6799	18.9988	54.3038	51.6718	52.0478	49.8059	60.9543	79.0211	83.895	58.6795
2013-08-25 18:05:00	75.9896	66.6037	19.5769	29.8041	30.6769	18.8757	44.5005	45.9937	42.9589	54.1017	58.4492	68.4508	74.871	55.4365
2013-08-25 18:10:00	79.5616	76.375	17.2598	25.646	26.5987	16.4397	37.4416	41.5786	35.7717	44.6932	53.8009	60.4561	67.5249	51.3663
2013-08-25 18:15:00	70.5799	54.4213	17.0723	21.9908	22.317	17.9234	29.0817	37.7997	29.0817	34.953	50.5015	51.3381	63.7132	46.2988
2013-08-25 18:20:00	42.6595	53.9513	15.7591	18.4639	17.8111	15.3121	22.6488	33.5721	24.2064	29.0549	43.0769	46.545	56.729	41.1288
2013-08-25 18:25:00	32.6246	50.9104	13.8829	15.0753	11.5188	12.1396	15.667	28.4341	19.4434	30.5162	36.981	42.3705	49.9563	36.0448
2013-08-25 18:30:00	28.3593	47.047	11.8369	11.1766	9.09591	9.83005	10.559	22.6756	14.8149	29.0281	34.1502	38.3243	43.4943	31.6348
2013-08-25 18:35:00	20.2725	36.7028	9.91841	7.73244	6.51326	7.75735	6.21998	16.8049	10.3452	26.1546	29.36	34.9633	37.9657	28.0007
2013-08-25 18:40:00	12.8738	12.9288	7.47065	4.89787	3.40858	5.35894	4.82267	11.2866	6.36098	22.5153	26.3364	29.9916	33.5345	25.325
2013-08-25 18:45:00	8.05204	7.59285	6.01976	2.98365	1.70403	2.79312	3.00076	6.46391	3.38127	18.7206	24.0457	48.4241	31.5384	24.0833
2013-08-25 18:50:00	5.71144	4.96414	3.93362	1.7233	0.867009	1.76184	2.58387	2.69573	2.11932	17.0779	22.3494	41.5033	30.3018	23.3017
2013-08-25 18:55:00	2.65024	2.59294	2.12736	1.01257	0.356965	0.94141	1.78967	1.02968	1.31064	16.2662	21.6961	39.4645	29.5686	22.4401
2013-08-25 19:00:00	1.27158	0.950481	0.892671	0.442063	0.115601	0.33449	0.547503	0.373556	0.842898	15.8818	21.1881	35.1936	29.2744	22.1835
2013-08-25 19:05:00	0.504686	0.256352	0.327534	0.134867	0.02997	0.056729	0.11774	0.101149	0.686106	15.7544	21.8409	32.9461	29.1085	22.2902
2013-08-25 19:10:00	0.116668	0.0379981	0.0920495	0.0192667	0.00428146	0.0203369	0.0374628	0.0288998	0.64437	15.3436	21.8141	32.5339	29.1621	22.0547
2013-08-25 19:15:00	0.0107038		0.018196			0.00160557	0.00963312	0.00749274	0.654005	15.1364	21.9481	31.608	29.0766	22.0496
2013-08-25 19:20:00			0.00107038				0.00107038	0.000535189	0.629894	14.8689	21.6642	30.6177	28.9374	21.8997
2013-08-25 19:25:00									0.6251	14.5756	21.0057	29.7454	29.0977	21.7554
2013-08-25 19:30:00									0.629377	14.6546	20.6259	29.4027	29.0178	21.9316
2013-08-25 19:35:00									0.724082	14.7904	20.6043	27.9203	28.9586	21.4503
2013-08-25 19:40:00									0.651326	14.8064	20.2725	27.9152	28.9158	21.5467
2013-08-25 19:45:00									0.637414	14.4624	20.155	28.1883	28.7715	21.573

## Sheet: Fig. 1b-e
Fig. 1b
	Exposure	Fv/Fm
		P. strigosa
Time (days)		CTCOA				CTOA				HTCOA				HTOA
0	18.3978	0.58	0.571	0.582	0.566	0.613	0.572	0.595	0.575	0.533	0.57	0.539	0.591	0.573	0.571	0.576	0.545
1	18.6905	0.579	0.627	0.595	0.575	0.589	0.571	0.572	0.605	0.582	0.535	0.652	0.593	0.599	0.618	0.642	0.614
2	18.8173	0.589	0.562	0.593	0.579	0.614	0.576	0.55	0.577	0.545	0.572	0.538	0.556	0.575	0.561	0.575	0.557
3	15.3277	0.585	0.573	0.605	0.612	0.607	0.587	0.597	0.58	0.552	0.496	0.491	0.503	0.579	0.565	0.6	0.569
4	14.4596	0.59	0.578	0.604	0.579	0.616	0.583	0.582	0.566	0.474	0.533	0.492	0.529	0.529	0.515	0.546	0.545
5	18.7608	0.543	0.578	0.582	0.581	0.59	0.589	0.58	0.572	0.48	0.473	0.463	0.514	0.53	0.508	0.528	0.514
6	11.8028	0.563	0.58	0.599	0.583	0.604	0.588	0.576	0.588	0.485	0.494	0.455	0.506	0.53	0.5	0.527	0.527
7	9.79308	0.566	0.596	0.599	0.593	0.612	0.608	0.579	0.575	0.525	0.492	0.506	0.506	0.525	0.492	0.506	0.506
8	5.31144	0.612	0.637	0.617	0.623	0.639	0.62	0.619	0.624	0.509	0.501	0.471	0.531	0.557	0.525	0.523	0.55
9	10.6736	0.593	0.603	0.61	0.613	0.623	0.606	0.602	0.606	0.462	0.435	0.369	0.462	0.525	0.5	0.48	0.506
10	10.4715					0.636	0.609	0.604	0.606	0.465	0.408	0.319	0.433	0.494	0.513	0.462	0.488
11	16.2269									0.407	0.344	0.265	0.361	0.459	0.455	0.357	0.427
12	17.5907													0.423	0.444	0.314	0.351
13	11.1135
Fig. 1c
	Exposure	Fv/Fm
		O. faveolata
Time (days)		CTCOA				CTOA				HTCOA				HTOA
0	18.3978	0.602	0.615	0.567	0.595	0.611	0.611	0.581	0.603	0.587	0.581	0.599	0.617	0.589	0.575	0.594	0.609
1	18.6905	0.559	0.586	0.567	0.534	0.608	0.543	0.606	0.611	0.621	0.561	0.604	0.615	0.557	0.6	0.588	0.611
2	18.8173	0.625	0.617	0.6	0.619	0.604	0.619		0.557	0.601	0.571	0.596	0.596	0.584	0.571	0.58	0.591
3	15.3277	0.614	0.595	0.585	0.584	0.589	0.597	0.58	0.57	0.574	0.551	0.558	0.564	0.525	0.575	0.609	0.571
4	14.4596	0.632	0.605	0.599	0.611	0.582	0.61	0.586	0.583	0.557	0.544	0.554	0.559	0.531	0.544	0.543	0.569
5	18.7608	0.594	0.582	0.6	0.574	0.564	0.589	0.585	0.581	0.524	0.515	0.526	0.547	0.44	0.52	0.52	0.548
6	11.8028	0.633	0.606	0.621	0.62	0.598	0.601	0.596	0.589	0.5	0.497	0.526	0.54	0.515	0.517	0.519	0.546
7	9.79308	0.633	0.603	0.611	0.605	0.587	0.62	0.603	0.6	0.538	0.481	0.531	0.524	0.535	0.497	0.523	0.492
8	5.31144	0.666	0.645	0.631	0.635	0.639	0.643	0.616	0.635	0.577	0.532	0.557	0.579	0.542	0.534	0.521	0.586
9	10.6736	0.631	0.614	0.612	0.636	0.599	0.612	0.621	0.606	0.536	0.513	0.507	0.569	0.533	0.504	0.534	0.561
10	10.4715					0.625	0.63	0.618	0.608	0.566	0.503	0.525	0.562	0.518	0.503	0.524	0.573
11	16.2269									0.427	0.478	0.467	0.559	0.438	0.457	0.481	0.537
12	17.5907													0.405	0.414	0.469	0.506
13	11.1135
Fig. 1d
	Exposure	Fv/Fm
		M. cavernosa
Time (days)		CTCOA				CTOA				HTCOA				HTOA
0	18.3978	0.579	0.507	0.559	0.526	0.597	0.565	0.506	0.534	0.581	0.558	0.519	0.549	0.596	0.596	0.506	0.5
1	18.6905	0.586	0.583	0.557	0.571	0.486	0.523	0.604	0.597	0.492	0.563	0.503	0.624	0.473	0.572	0.538	0.605
2	18.8173	0.583	0.582	0.485	0.537	0.562	0.5	0.45	0.474	0.579	0.562	0.457	0.468	0.577	0.445	0.458	0.484
3	15.3277	0.576	0.571	0.455	0.492	0.572	0.484	0.452	0.503	0.542	0.553	0.462	0.46	0.568	0.487	0.497	0.511
4	14.4596	0.571	0.589	0.525	0.513	0.556	0.513	0.451	0.473	0.548	0.543	0.437	0.424	0.543	0.428	0.44	0.488
5	18.7608	0.558	0.546	0.49	0.473	0.545	0.44	0.452	0.447	0.488	0.488	0.36	0.368	0.517	0.349	0.365	0.423
6	11.8028	0.585	0.571	0.516	0.5	0.56	0.509	0.501	0.497	0.492	0.459	0.336	0.345	0.509	0.325	0.304	0.429
7	9.79308	0.574	0.58	0.537	0.489	0.559	0.505	0.525	0.51	0.478	0.487	0.29	0.304	0.501	0.357	0.297	0.387
8	5.31144	0.602	0.625	0.546	0.58	0.613	0.53	0.556	0.539	0.48	0.458	0.329	0.322	0.515	0.351	0.303	0.369
9	10.6736	0.6	0.618	0.575	0.526	0.576	0.535	0.55	0.549	0.436	0.305	0.251	0.269	0.457	0.272	0.239	0.336
10	10.4715					0.587	0.514	0.562	0.538	0.429	0.286	0.21	0.239	0.447	0.262	0.232	0.319
11	16.2269									0.29	0.336	0.188	0.115	0.316	0.212	0.137	0.261
12	17.5907													0.257	0.207	0.108	0.224
13	11.1135
Fig. 1e
	Exposure	Fv/Fm
		O. annularis
Time (days)		CTCOA				CTOA				HTCOA				HTOA
0	18.3978	0.608	0.615	0.595	0.616	0.576	0.611	0.594	0.563	0.598	0.629	0.594	0.554	0.592	0.615	0.575	0.552
1	18.6905	0.603	0.571	0.593	0.6	0.599	0.554	0.535	0.504	0.544	0.615	0.587	0.564	0.555	0.579	0.602	0.589
2	18.8173	0.593	0.628	0.585	0.547	0.604	0.644	0.59	0.525	0.569	0.597	0.571	0.527	0.53	0.566	0.593	0.546
3	15.3277	0.583	0.624	0.59	0.562	0.581	0.623	0.601	0.552	0.556	0.548	0.497	0.553	0.605	0.601	0.612	0.611
4	14.4596	0.58	0.621	0.593	0.555	0.593	0.63	0.594	0.552	0.518	0.55	0.536	0.458	0.41	0.524	0.543	0.499
5	18.7608	0.552	0.623	0.568	0.542	0.585	0.625	0.603	0.515	0.43	0.522	0.481	0.359	0.352	0.436	0.539	0.445
6	11.8028	0.594	0.641	0.598	0.563	0.605	0.639	0.594	0.564	0.417	0.524	0.499	0.319	0.366	0.472	0.514	0.437
7	9.79308	0.591	0.642	0.566	0.574	0.604	0.634	0.605	0.555	0.491	0.517	0.483	0.142	0.43	0.398	0.52	0.334
8	5.31144	0.632	0.652	0.626	0.586	0.627	0.666	0.636	0.601	0.54	0.557	0.543	0.478	0.532	0.514	0.608	0.403
9	10.6736	0.598	0.651	0.599	0.575	0.606	0.653	0.618	0.576	0.496	0.556	0.532	0.395	0.487	0.453	0.557	0.326
10	10.4715					0.635	0.653	0.622	0.587	0.476	0.534	0.542	0.409	0.46	0.482	0.536	0.42
11	16.2269									0.455	0.471	0.497	0.175	0.363	0.38	0.461	0.35
12	17.5907													0.29	0.342	0.435	0.356
13	11.1135

## Sheet: Fig. 2
Fig. 2a-d
	Pmax (µmol O2 cm-2 h-1)
Species	CTCOA				CTOA				HTCOA				HTOA
P. strigosa	0.914761	0.820034	1.02541	0.682932	1.80572	1.30553	1.27956	1.4636	0.0743914	0.145665	0.0155653	0.0527173	0.203472	0.117172	0.0291048	-0.0361735
O. faveolata	1.36694	1.35029	1.06461	1.72393	1.55031	1.06134	1.89135	1.73174	0.386183	0.378859	0.294605	1.06463	0.247455	0.20504	0.340347	0.693698
M. cavernosa	0.820095	0.911712	1.51323	1.06038	0.868418	0.955644	1.21582	1.11323	0.0390127	0.0200256	0.120987	0.0805108	0.0426942	0.0168246	0.08137	-0.00335226
O. annularis	2.05419	1.89511	1.34608	1.60939	2.05108	1.16746	2.1485	1.52773	0.338014	0.381944	0.633966	0.023712	0.0878972	0.155979	0.139318	0.0439696
Fig. 2e-h
	Calcification (µmol CaCo3 cm-2 h-1)
Species	CTCOA				CTOA				HTCOA				HTOA
P. strigosa	0.317672	0.451731	0.388709	0.293007	0.308272	0.274859	0.303839	0.212466	0.018605	-0.065497	-0.0446434	0.0420086	-0.0967379	-0.0051557	-0.103622	-0.0917287
O. faveolata	0.438035	0.233266	0.173963	0.107948	0.320857	-0.00695929	0.159627	0.164984	-0.0576295	0.109261	-0.0708089	0.091343	-0.182485	-0.0299064	-0.0169463	-0.097091
M. cavernosa	0.214314	0.220132	0.140573	0.344599	0.251129	0.135082	0.344607	0.333727	0.0190877	-0.108191	-0.356622	-0.308941	-0.0592424	-0.0992882	-0.106668	-0.0278813
O. annularis	0.333232	0.313329	0.243629	0.363125	0.362023	0.400816	0.409752	0.430673	0.0302646	0.119316	0.316964	-0.0371771	-0.109627	-0.056472	-0.209112	-0.120005
Fig. 2i-l
	Respiration (µmol O2 cm-2 h-1)
Species	CTCOA				CTOA				HTCOA				HTOA
P. strigosa	0.382162	0.491666	0.48641	0.382208	0.771391	0.774493	0.522597	0.689494	0.215492	0.426776	0.222492	0.519392	0.775486	0.237106	0.357764	0.197373
O. faveolata	0.638735	0.613088	0.493171	0.648399	0.77393	0.585463	0.695558	0.741636	0.543609	0.450505	0.342104	0.750232	0.56881	0.463924	0.504553	0.759385
M. cavernosa	0.507264	0.551418	0.536691	0.603962	0.476405	0.581132	0.667029	0.520975	0.254684	0.297714	0.179418	0.350513	0.417255	0.279798	0.393096	0.359516
O. annularis	0.801682	0.953229	0.604201	0.681042	0.898584	0.699669	0.994053	0.865078	0.508199	0.588692	0.450481	0.449662	0.423291	0.555608	0.434289	0.485808
Fig. 2m-p
	Photosynthesis-Respiration ratio (P/R)
Species	CTCOA				CTOA				HTCOA				HTOA
P. strigosa	2.39364	1.66787	2.10812	1.78681	2.34086	1.68566	2.44846	1.87379	0.345216	0.341316	0.0699589	0.101498	0.26238	0.494175	0.0813521	-0.183275
O. faveolata	2.14008	2.20245	2.1587	2.65875	2.00317	1.81282	2.71918	2.33504	0.710407	0.840967	0.861157	1.41907	0.43504	0.441969	0.674551	0.9135
M. cavernosa	1.6167	1.6534	2.81956	1.75571	1.82285	1.64445	1.82273	2.13682	0.153181	0.0672645	0.674328	0.229694	0.102322	0.0601312	0.206998	-0.00932437
O. annularis	2.56235	1.98809	2.22787	2.36313	2.28256	1.66859	2.16135	1.766	0.665122	0.648801	1.40731	0.0527331	0.207652	0.280736	0.320795	0.0905081
Fig. 2A-D
	Symbiont density (x 10∧6 cells cm-2)
Species	CTCOA				CTOA				HTCOA				HTOA
P. strigosa	1.54305	1.66416	1.66771	1.78171	2.98608	2.13325	2.28405	1.99445	0.755508	0.983597	0.988242	1.53409	1.42862	1.14784	0.878053	0.812418
O. faveolata	3.11284	3.05255	2.20691	2.22309	1.71259	1.83598	3.10215	4.77314	1.08313	2.00288	0.717192	0.928722	0.967615	1.18313	1.28359	1.94105
M. cavernosa	1.46915	1.29503	2.86608	3.27702	2.15181	1.40502	1.8903	2.13849	1.35145	1.46143	1.84184	2.43222	1.31786	1.78553	1.85821	1.60009
O. annularis	3.27073	2.90585	4.23083	1.48783	2.22539	2.29058	3.41866	1.60058	0.930463	1.12961	2.30698	0.0367567	0.379236	0.767801	1.58847	0.356961
Fig. 2E-H
	Chlorophyll a density (mg Chl a m-2)
Species	CTCOA				CTOA				HTCOA				HTOA
P. strigosa	58.9582	54.1265	42.4931	42.7507	61.6862	67.0916	66.3474	51.6196	34.9829	29.3815	10.1656	23.3692	21.5674	24.6537	14.1386	13.4475
O. faveolata	107.711	116.333	57.2351	61.8214	46.2592	38.569	66.4378	50.422	22.6648	54.7361	23.9308	26.4902	20.9485	37.0176	37.8971	55.9699
M. cavernosa	59.291	55.2582	104.216	106.719	73.4802	66.2654	68.9543	66.9804	10.8393	13.8977	47.3953	72.1917	14.7994	43.098	32.9306	41.9144
O. annularis	82.9099	81.4491	109.511	91.29	50.3474	60.0752	82.5159	37.7749	26.1272	32.1486	45.3633	7.0481	4.94452	14.734	22.1141	11.5928
Fig. 2I-L
	Chl a per symbiont (pg Chl a cell-1)
Species	CTCOA				CTOA				HTCOA				HTOA
P. strigosa	3.82089	2.65954	2.54799	2.39942	4.07857	3.14504	2.90482	2.58816	4.63038	2.98715	1.02865	1.52333	1.50967	2.14783	1.61022	1.65524
O. faveolata	3.4602	3.81102	2.59345	2.78087	2.70113	2.10073	2.14167	2.87747	2.09253	2.73288	3.33674	2.85233	2.16496	3.12877	2.95243	2.88349
M. cavernosa	4.03573	4.26695	3.63618	3.25658	3.41481	4.71631	3.64779	3.13214	0.802053	0.950969	2.57326	2.96814	1.12299	2.41373	1.77217	2.6195
O. annularis	2.53491	2.80293	2.5884	2.69152	2.26241	2.62271	2.4137	2.36008	2.80798	2.84598	1.96635	2.54011	1.30381	1.91898	1.39216	3.24764
Fig. 2 M
	Absorptance
	P. strigosa
Time (days)	CTCOA				CTOA				HTCOA				HTOA
1	0.783268	0.686129	0.752965	0.752258	0.784975	0.680215	0.738547	0.714362	0.74194	0.733457	0.672522	0.705199	0.723048	0.766825	0.718451	0.66635
2	0.824611	0.732799	0.780919	0.826006	0.825669	0.754276	0.791003	0.76758	0.783514	0.819265	0.719221	0.755789	0.745937	0.81925	0.77664	0.695771
3	0.795805	0.701798	0.745765	0.788153	0.785916	0.714458	0.742202	0.693555	0.798427	0.721293	0.64659	0.771754	0.692412	0.776062	0.690495	0.668223
4	0.799444	0.66375	0.800279	0.785559	0.780384	0.686823	0.710995	0.720059	0.818947	0.718918	0.666316	0.71111	0.668143	0.757164	0.721058	0.692903
5	0.836563	0.710188	0.772019	0.788358	0.83467	0.745636	0.76177	0.755828	0.778385	0.744807	0.669701	0.705872	0.615193	0.763557	0.737118	0.719938
6	0.791513	0.688705	0.777323	0.795526	0.814579	0.746932	0.763465	0.75526	0.769635	0.728946	0.663635	0.705897	0.702678	0.803336	0.717111	0.629072
7	0.815015	0.680957	0.76171	0.805054	0.826064	0.758482	0.764589	0.756762	0.736734	0.663606	0.626179	0.74145	0.710632	0.66294	0.70207	0.656388
8	0.760105	0.703238	0.761665	0.73051	0.802292	0.708594	0.728713	0.779212	0.736868	0.6759	0.610998	0.671603	0.641679	0.76422	0.676723	0.646719
9	0.818024	0.690714	0.769718	0.776262	0.81713	0.713288	0.758973	0.713543	0.733399	0.669937	0.613246	0.633903	0.675187	0.779651	0.685647	0.594111
10	0.780161	0.658606	0.783218	0.76772	0.836979	0.801173	0.767022	0.762765	0.716402	0.69261	0.562237	0.573238	0.571654	0.779193	0.717004	0.600981
11					0.81302	0.766517	0.804054	0.754618	0.701298	0.604199	0.533811	0.591489	0.492658	0.747296	0.643708	0.574721
12									0.716324	0.655163	0.543417	0.598877	0.494288	0.709299	0.536396	0.429281
13													0.438626	0.71989	0.537222	0.512851
Fig. 2 N
	Absorptance
	O. faveolata
Time (days)	CTCOA				CTOA				HTCOA				HTOA
1	0.838484	0.862491	0.81215	0.814153	0.830725	0.825416	0.850589	0.838679	0.835609	0.81012	0.846274	0.836913	0.829844	0.796182	0.815488	0.837453
2	0.849846	0.873883	0.813593	0.809535	0.809453	0.831136	0.848035	0.814141	0.845617	0.797249	0.839381	0.838844	0.820217	0.796639	0.832251	0.833835
3	0.836447	0.828658	0.78669	0.790354	0.755888	0.827398	0.80895	0.825691	0.838011	0.789192	0.833095	0.826508	0.837003	0.801199	0.80694	0.827156
4	0.841452	0.818082	0.808323	0.799707	0.749951	0.828926	0.82191	0.819943	0.825426	0.811352	0.822689	0.810069	0.797538	0.771522	0.776605	0.811236
5	0.848828	0.844788	0.818472	0.814733	0.797571	0.828026	0.839576	0.848476	0.812949	0.786767	0.823498	0.817507	0.81329	0.787559	0.793449	0.833497
6	0.842861	0.834766	0.804751	0.816502	0.778396	0.805222	0.828526	0.819662	0.783714	0.771646	0.813758	0.803881	0.807702	0.788079	0.794552	0.802833
7	0.84976	0.838829	0.809072	0.80955	0.770548	0.817374	0.839765	0.821945	0.769379	0.779592	0.821695	0.814124	0.813265	0.788674	0.817977	0.799506
8	0.845133	0.829892	0.80249	0.806166	0.815937	0.784338	0.81952	0.836025	0.75393	0.806789	0.806009	0.815027	0.770224	0.767148	0.789548	0.779435
9	0.849127	0.829183	0.806173	0.813173	0.748747	0.811271	0.841305	0.835761	0.76027	0.72213	0.769123	0.794493	0.775768	0.762507	0.799394	0.760541
10	0.873495	0.840173	0.822293	0.834597	0.833256	0.853464	0.854509	0.840489	0.769423	0.818109	0.783537	0.815536	0.723965	0.772105	0.82407	0.76785
11					0.795006	0.815769	0.828356	0.836985	0.687826	0.700259	0.679911	0.762104	0.707094	0.697027	0.743769	0.750342
12									0.688396	0.707081	0.670224	0.779865	0.69278	0.692439	0.740132	0.724658
13													0.659397	0.714115	0.74179	0.73152
Fig. 2 O
	Absorptance
	M. cavernosa
Time (days)	CTCOA				CTOA				HTCOA				HTOA
1	0.879467	0.877796	0.671968	0.817692	0.863324	0.727805	0.812309	0.802536	0.868927	0.890475	0.751973	0.803677	0.87626	0.694779	0.681458	0.849179
2	0.904703	0.911826	0.72474	0.835332	0.888052	0.788353	0.856502	0.869871	0.929691	0.907802	0.789678	0.837204	0.907844	0.751784	0.792037	0.795661
3	0.930048	0.91496	0.749692	0.858627	0.895808	0.776695	0.853646	0.861258	0.918842	0.924629	0.801268	0.822845	0.908361	0.762354	0.833964	0.811794
4	0.90584	0.891706	0.745081	0.820095	0.875138	0.736696	0.813096	0.847851	0.88868	0.883981	0.724185	0.82981	0.87694	0.724156	0.745709	0.812587
5	0.896798	0.91164	0.744413	0.827071	0.883449	0.768859	0.832887	0.836362	0.884195	0.878774	0.747551	0.810767	0.895723	0.69828	0.714734	0.805407
6	0.884967	0.887507	0.71366	0.797736	0.873782	0.713129	0.822553	0.818803	0.846838	0.86848	0.705655	0.793917	0.878849	0.717723	0.706457	0.783543
7	0.89149	0.898436	0.735445	0.834958	0.853467	0.699393	0.857717	0.844306	0.848403	0.842421	0.681962	0.788029	0.85297	0.698011	0.680977	0.797155
8	0.900759	0.897511	0.771729	0.841706	0.904613	0.722921	0.841638	0.850003	0.83015	0.811439	0.699546	0.77658	0.828181	0.718599	0.729427	0.76339
9	0.881329	0.895404	0.739842	0.8427	0.876635	0.69486	0.806313	0.802982	0.811946	0.823412	0.635243	0.746605	0.810886	0.664698	0.635602	0.794515
10	0.902118	0.912858	0.740809	0.853857	0.913502	0.731678	0.859862	0.855501	0.80599	0.779252	0.699513	0.800158	0.79674	0.67169	0.677649	0.781531
11					0.89406	0.731719	0.833108	0.857434	0.735378	0.746882	0.604835	0.718571	0.759043	0.622425	0.578746	0.706442
12									0.730159	0.75707	0.648112	0.742509	0.716979	0.606867	0.580319	0.704133
13													0.733803	0.613101	0.560762	0.743904
Fig. 2 N
	Absorptance
	O. annularis
Time (days)	CTCOA				CTOA				HTCOA				HTOA
1	0.794824	0.77248	0.847168	0.768315	0.803101	0.787835	0.863377	0.792224	0.793954	0.791723	0.808024	0.772491	0.754092	0.773972	0.754706	0.797428
2	0.824088	0.816667	0.891789	0.806776	0.831802	0.821302	0.900385	0.830256	0.820261	0.841036	0.83574	0.798667	0.77632	0.822975	0.789224	0.839557
3	0.815972	0.811791	0.87351	0.808384	0.824278	0.822421	0.881677	0.813636	0.821216	0.807198	0.831938	0.783232	0.761773	0.793934	0.782414	0.822492
4	0.820375	0.798706	0.875537	0.783859	0.815195	0.821314	0.919677	0.812325	0.811441	0.767278	0.817046	0.759682	0.741431	0.815353	0.770593	0.807766
5	0.817977	0.812092	0.885479	0.799032	0.829593	0.827095	0.887222	0.820548	0.766633	0.769435	0.80212	0.744788	0.726255	0.797836	0.75476	0.7843
6	0.792413	0.797823	0.847945	0.775043	0.791612	0.79756	0.869726	0.792075	0.686246	0.725736	0.76992	0.661329	0.611484	0.712356	0.712744	0.727752
7	0.834551	0.821665	0.87697	0.812298	0.818428	0.825773	0.882192	0.813584	0.698533	0.740074	0.770413	0.654274	0.559592	0.706837	0.738624	0.722719
8	0.843216	0.83537	0.880474	0.81408	0.841944	0.839923	0.903868	0.836916	0.659875	0.722089	0.793855	0.563693	0.575718	0.730423	0.745375	0.659119
9	0.836527	0.83382	0.874553	0.807177	0.838679	0.826805	0.892419	0.813309	0.570097	0.663296	0.752016	0.442885	0.459822	0.699172	0.729715	0.589247
10	0.858054	0.855901	0.897134	0.829613	0.871548	0.845281	0.917477	0.844515	0.622782	0.679051	0.763578	0.456486	0.504246	0.749999	0.722426	0.602849
11					0.838577	0.841905	0.897042	0.825628	0.704748	0.604234	0.691993	0.430867	0.475609	0.668753	0.638189	0.458053
12									0.606007	0.614386	0.759493	0.434848	0.431533	0.55407	0.635808	0.510702
13													0.431947	0.629962	0.698877	0.48532

## Sheet: Fig. 3
Fig. 3a-b Change in metabolic/structural parameter relative to control
	Low pH
Species	Pmax (µmol O2 cm-2 h-1)				Calcification (µmol CaCo3 cm-2 h-1)				Symbiont density (x 10∧6 cells cm-2)				Chlorophyll a density (mg Chl a m-2)				Chl a per symbiont (pg Chl a cell-1)
P. strigosa	109.776	51.6679	48.6503	70.0314	-15.0251	-24.2353	-16.247	-41.4339	79.435	28.1882	37.2493	19.8476	24.4122	35.3141	33.8132	4.10921	42.7591	11.6752	1.67526	-9.40867
O. faveolata	12.6318	-22.8925	37.4084	25.813	34.6423	-102.92	-33.0151	-30.7672	-35.346	-30.6875	17.1132	80.1966	-46.0692	-55.0347	-22.5441	-41.216	-14.5586	-33.5503	-32.2554	-8.98088
M. cavernosa	-19.3187	-11.2149	12.9566	3.42575	9.23194	-41.2445	49.8913	45.1592	-3.36852	-36.9045	-15.1121	-3.96686	-9.6974	-18.564	-15.2595	-17.6853	-10.1097	24.1507	-3.97673	-17.5506
O. annularis	18.8208	-32.3678	24.4645	-11.4971	15.5411	27.9219	30.7739	37.4508	-25.167	-22.9751	14.9587	-46.1776	-44.849	-34.1931	-9.61117	-58.621	-14.769	-1.19539	-9.06951	-11.0894
Fig. 3c
	Calcification (µmol CaCo3 cm-2 h-1)
Species	CTCOA				CTOA				HTCOA				HTOA
P. strigosa	0.317672	0.451731	0.388709	0.293007	0.308272	0.274859	0.303839	0.212466	0.018605	-0.065497	-0.0446434	0.0420086	-0.0967379	-0.0051557	-0.103622	-0.0917287
O. faveolata	0.438035	0.233266	0.173963	0.107948	0.320857	-0.00695929	0.159627	0.164984	-0.0576295	0.109261	-0.0708089	0.091343	-0.182485	-0.0299064	-0.0169463	-0.097091
M. cavernosa	0.214314	0.220132	0.140573	0.344599	0.251129	0.135082	0.344607	0.333727	0.0190877	-0.108191	-0.356622	-0.308941	-0.0592424	-0.0992882	-0.106668	-0.0278813
O. annularis	0.333232	0.313329	0.243629	0.363125	0.362023	0.400816	0.409752	0.430673	0.0302646	0.119316	0.316964	-0.0371771	-0.109627	-0.056472	-0.209112	-0.120005
	Pmax (µmol O2 cm-2 h-1)
	CTCOA				CTOA				HTCOA				HTOA
P. strigosa	0.914761	0.820034	1.02541	0.682932	1.80572	1.30553	1.27956	1.4636	0.0743914	0.145665	0.0155653	0.0527173	0.203472	0.117172	0.0291048	-0.0361735
O. faveolata	1.36694	1.35029	1.06461	1.72393	1.55031	1.06134	1.89135	1.73174	0.386183	0.378859	0.294605	1.06463	0.247455	0.20504	0.340347	0.693698
M. cavernosa	0.820095	0.911712	1.51323	1.06038	0.868418	0.955644	1.21582	1.11323	0.0390127	0.0200256	0.120987	0.0805108	0.0426942	0.0168246	0.08137	-0.00335226
O. annularis	2.05419	1.89511	1.34608	1.60939	2.05108	1.16746	2.1485	1.52773	0.338014	0.381944	0.633966	0.023712	0.0878972	0.155979	0.139318	0.0439696
Fig. 3d
	Pmax (µmol O2 cm-2 h-1)
Species	CTCOA				CTOA				HTCOA				HTOA
P. strigosa	0.914761	0.820034	1.02541	0.682932	1.80572	1.30553	1.27956	1.4636	0.0743914	0.145665	0.0155653	0.0527173	0.203472	0.117172	0.0291048	-0.0361735
O. faveolata	1.36694	1.35029	1.06461	1.72393	1.55031	1.06134	1.89135	1.73174	0.386183	0.378859	0.294605	1.06463	0.247455	0.20504	0.340347	0.693698
M. cavernosa	0.820095	0.911712	1.51323	1.06038	0.868418	0.955644	1.21582	1.11323	0.0390127	0.0200256	0.120987	0.0805108	0.0426942	0.0168246	0.08137	-0.00335226
O. annularis	2.05419	1.89511	1.34608	1.60939	2.05108	1.16746	2.1485	1.52773	0.338014	0.381944	0.633966	0.023712	0.0878972	0.155979	0.139318	0.0439696
	Symbiont density (x 10∧6 cells cm-2)
Species	CTCOA				CTOA				HTCOA				HTOA
P. strigosa	1.54305	1.66416	1.66771	1.78171	2.98608	2.13325	2.28405	1.99445	0.755508	0.983597	0.988242	1.53409	1.42862	1.14784	0.878053	0.812418
O. faveolata	3.11284	3.05255	2.20691	2.22309	1.71259	1.83598	3.10215	4.77314	1.08313	2.00288	0.717192	0.928722	0.967615	1.18313	1.28359	1.94105
M. cavernosa	1.46915	1.29503	2.86608	3.27702	2.15181	1.40502	1.8903	2.13849	1.35145	1.46143	1.84184	2.43222	1.31786	1.78553	1.85821	1.60009
O. annularis	3.27073	2.90585	4.23083	1.48783	2.22539	2.29058	3.41866	1.60058	0.930463	1.12961	2.30698	0.0367567	0.379236	0.767801	1.58847	0.356961
Fig. 3e-f Change in metabolic/structural parameter relative to control
	Heat stress
Species	Pmax (µmol O2 cm-2 h-1)				Calcification (µmol CaCo3 cm-2 h-1)				Symbiont density (x 10∧6 cells cm-2)				Chlorophyll a density (mg Chl a m-2)				Chl a per symbiont (pg Chl a cell-1)
P. strigosa	-91.3577	-83.0776	-98.1917	-93.8757	-94.8715	-118.054	-112.306	-88.4204	-54.6011	-40.8952	-40.6161	-7.81575	-29.4445	-40.7418	-79.4975	-52.8676	62.0738	4.55689	-63.9949	-46.6801
O. faveolata	-71.9434	-72.4755	-78.5967	-22.6535	-124.183	-54.1505	-129.714	-61.6694	-59.1093	-24.3869	-72.9244	-64.9387	-73.5764	-36.1865	-72.1005	-69.1167	-33.8099	-13.5545	5.54659	-9.77607
M. cavernosa	-96.3755	-98.1395	-88.7596	-92.5201	-91.6975	-147.059	-255.117	-234.378	-39.3106	-34.3717	-17.2885	9.22378	-86.6792	-82.9206	-41.7542	-11.2809	-78.887	-74.967	-32.2623	-21.8676
O. annularis	-80.4185	-77.8736	-63.2738	-98.6263	-90.3409	-61.9198	1.16004	-111.865	-68.7114	-62.0146	-22.4236	-98.764	-71.38	-64.7841	-50.3085	-92.2794	5.78421	7.21585	-25.9221	-4.30734
Fig. 3g-h Change in metabolic/structural parameter relative to control
	Combined effect
Species	Pmax (µmol O2 cm-2 h-1)				Calcification (µmol CaCo3 cm-2 h-1)				Symbiont density (x 10∧6 cells cm-2)				Chlorophyll a density (mg Chl a m-2)				Chl a per symbiont (pg Chl a cell-1)
P. strigosa	-76.3621	-86.3878	-96.6188	-104.202	-126.666	-101.421	-128.563	-125.285	-14.1538	-31.0257	-47.2374	-51.1814	-56.5016	-50.2771	-71.4845	-72.8784	-47.1581	-24.8212	-43.6387	-42.0629
O. faveolata	-82.0221	-85.1036	-75.2735	-49.6022	-176.577	-112.55	-107.111	-140.743	-63.4704	-55.3341	-51.5416	-26.7211	-75.5775	-56.8435	-55.8181	-34.7481	-31.5187	-1.03157	-6.6098	-8.79045
M. cavernosa	-96.0334	-98.4369	-92.4402	-100.311	-125.768	-143.187	-146.397	-112.127	-40.8188	-19.8171	-16.5533	-28.1446	-81.8125	-47.0352	-59.5303	-48.4898	-70.4389	-36.4616	-53.35	-31.0452
O. annularis	-94.908	-90.964	-91.9292	-97.4528	-134.988	-118.023	-166.739	-138.3	-87.2475	-74.1812	-46.5847	-87.9965	-94.5837	-83.8603	-75.776	-87.3011	-50.8818	-27.7068	-47.5535	22.3474

## Sheet: Fig. 4
Fig. 4a PCA													Fig. 4b Change in metabolic/structural parameter relative to control
	Z scores								PCA Loadings					Host benefitting group	Symbiont benefitting group
Species	Symbiont density	Chlorophyll a density	Chla per symbiont	Calcification	Respiration	Pmax	P/R			PC1	PC2		Pmax (µmol O2 cm-2 h-1)	-19.319	109.78
P. strigosa	1.94858	1.39826	2.51828	-0.27875	1.96723	2.38976	1.32013		Symbiont density	-0.41714	-0.213957			-11.215	51.668
	0.63214	1.76432	0.89257	-0.49944	1.993	0.84474	0.9293		Chlorophyll a density	-0.420267	0.127645			12.957	48.65
	0.8649	1.71392	0.36956	-0.30802	-0.10026	0.76451	1.6711		Chla per symbiont	-0.306945	0.483342			3.4257	70.031
	0.41788	0.71654	-0.21013	-0.91155	1.28666	1.333	-0.20334		Calcification	0.0974176	0.81151			18.821	37.408
O. faveolata	-0.99995	-0.96831	-0.47948	0.91138	0.23915	-0.19318	-0.63984		Respiration	-0.41508	0.124578			-32.368	25.813
	-0.88028	-1.26934	-1.47276	-2.38488	-0.90106	-1.13772	-1.17912		Pmax	-0.464736	-0.039138			24.465
	0.34764	-0.1784	-1.40503	-0.70982	-0.235	0.4656	1.38878		P/R	-0.396728	-0.169437			-11.497
	1.96815	-0.80535	-0.18776	-0.65596	0.04377	0.15729	0.30041							12.632
M. cavernosa	-0.1785	0.25296	-0.2468	0.3025	-1.30654	-1.0427	-0.28531						Calcification (µmol CaCo3 cm-2 h-1)	9.2319	-15.025
	-1.03998	-0.04476	1.54504	-0.90701	-0.61705	-0.82723	-0.87546							-41.244	-24.235
	-0.48017	0.0662	0.07396	1.27677	-0.05153	-0.18454	-0.28571							49.891	-16.247
	-0.19387	-0.01525	-0.63596	1.16338	-1.01311	-0.43795	0.75326							45.159	-41.434
O. annularis	-0.73847	-0.92733	-0.49048	0.45368	-0.16324	-0.02862	0.16486							15.541	-33.015
	-0.68216	-0.56954	0.21943	0.75035	-1.11064	-1.38966	-1.57818							27.922	-30.767
	0.2923	0.25585	-0.1924	0.81868	0.29146	0.12144	-0.17926							30.774
	-1.27819	-1.38976	-0.29804	0.97868	-0.32283	-0.83473	-1.30163							37.451
														34.642
													Symbiont density (x 10∧6 cells cm-2)	-3.3685	79.435
														-36.904	28.188
														-15.112	37.249
														-3.9669	19.848
														-25.167	17.113
														-22.975	80.197
														14.959
														-46.178
														-35.346
													Chlorophyll a density (mg Chl a m-2)	-9.6974	24.412
														-18.564	35.314
														-15.259	33.813
														-17.685	4.1092
														-44.849	-22.544
														-34.193	-41.216
														-9.6112
														-58.621
														-46.069
													Chl a per symbiont (pg Chl a cell-1)	-10.11	42.759
														24.151	11.675
														-3.9767	1.6753
														-17.551	-9.4087
														-14.769	-32.255
														-1.1954	-8.9809
														-9.0695
														-11.089
														-14.559
